# Supplementary material for: Molecular Identification and Benzimidazole Resistance Analysis of Cyathostomins in Chinese Grazing Horses
Source: Vet Sci. 2026 Feb 9;13(2):169. doi: 10.3390/vetsci13020169 (PMC12944989; doi:10.3390/vetsci13020169)
Supplement: Supplementary file 1 [file vetsci-13-00169-s001.zip]

Archive with 1 entries (1 files):
- vetsci-4021577-supplementary.pdf
